# Supplementary material for: Echocardiographic Features of the Ductus Arteriosus and the Foramen Ovale in a Hospital-Based Population of Neonatal Foals
Source: Animals (Basel). 2022 Aug 30;12(17):2242. doi: 10.3390/ani12172242 (PMC9454784; doi:10.3390/ani12172242)
Supplement: Supplementary file 1 [file animals-12-02242-s001.zip]

Archive with 5 entries (3 files):
- animals-1834169-supplementary/
- animals-1834169-supplementary/Video suppl. data/
- animals-1834169-supplementary/Video suppl. data/Video S1.mp4
- animals-1834169-supplementary/Video suppl. data/Video S2 (figure 3).mp4
- animals-1834169-supplementary/Video suppl. data/Video S3 (figure 4).mp4
